# Supplementary material for: Evaluation of Few-Shot AI-Generated Feedback on Case Reports in Physical Therapy Education: Mixed Methods Study
Source: JMIR Med Educ. 2025 Dec 30;11:e85614. doi: 10.2196/85614 (PMC12811036; doi:10.2196/85614)
Supplement: Multimedia Appendix 3 [file mededu_v11i1e85614_app3.xlsx]

## Sheet: Multimedia Appendix 3
Multimedica Appendix 3. Detailed statistical results of the FPQ scores.
				Zero-shot feedback		Few-shot feedback
Scale	α (ZS-FB)	α (FS-FB)	Item	mean (SD)	median (IQR)	mean (SD)	median (IQR)	P value (Wilcoxon signed-rank test)	Adjusted P (Bonferroni)	r (Rosenthal)	Z	Median Difference [95% CI]
			FPQ average scores before the feedback itdentity revealed	79.4 (13.1)	82.7 (74.2–87.5)	81.3 (11.9)	84.6 (74.9–89.4)	0.2238		0.208	-1.228	3.67 [-1.99, 6.63]
Fairness	0.87	0.71	Q1: I would be satisfied with this feedback.	74.1 (22.1)	81 (63.5–88.5)	81.9 (17.4)	85 (74.5–94)	0.0148	0.72	0.407	-2.409	7.00 [0.00, 13.63]
			Q2: I would consider this feedback fair.	77.1 (21.0)	85 (64.5–91.5)	84.6 (14.6)	88 (79.5–95.5)	0.0432	0.36	0.341	-2.016	2.00 [0.00, 9.44]
			Q3: I would consider this feedback justified.	73.2 (22.9)	82 (54.5–90)	80.9 (15.8)	84 (68.5–93.5)	0.0191	0.43	0.392	-2.321	5.00 [0.00, 13.63]
Usefulness	0.83	0.87	Q4: I would consider this feedback useful.	75.2 (20.1)	81 (65–91)	83.7 (15.2)	88 (71.5–96)	0.0168	0.31	0.401	-2.366	5.00 [0.00, 13.88]
			Q5: I would consider this feedback helpful.	78.9 (22.4)	86 (73.5–94.5)	85.7 (13.2)	88 (79.5–98)	0.0936	0.73	0.284	-1.682	0.00 [-1.81, 14.81]
			Q6: This feedback would provide me a lot of support.	79.6 (19.9)	84 (70–94.5)	80.6 (16.3)	83 (73.5–92.5)	0.624	1	0.085	-0.5	0.00 [-2.00, 4.00]
Acceptance	0.75	0.58	Q7: I would accept this feedback.	83.2 (19.8)	90 (80–98)	84.1 (15.7)	88 (77–96.5)	0.8426	1	0.035	-0.205	0.00 [-2.81, 2.00]
			Q8: I would dispute this feedback.	69.6 (23.7)	71 (52.5–91.5)	68.9 (30.7)	82 (48–95.5)	0.8938	1	0.024	-0.139	0.00 [-4.63, 10.44]
			Q9: I would reject this feedback.	84.5 (17.3)	92 (77.5–95.5)	88.1 (13.6)	92 (82.5–99.5)	0.2267	1	0.206	-1.221	0.00 [0.00, 5.63]
Willingness	0.92	0.92	Q10: I would be willing to improve my performance.	80.6 (19.9)	83 (75.5–94)	84.6 (12.9)	87 (76–94.5)	0.4422	1	0.132	-0.781	1.00 [0.00, 4.63]
			Q11: I would be willing to invest a lot of effort in my revision.	75.3 (23.9)	84 (70–88.5)	81.4 (18.9)	86 (77–94)	0.0187	1	0.394	-2.33	1.00 [0.00, 9.63]
			Q12: I would be willing to work on further text revision assignments.	75.6 (25.3)	84 (72.5–92)	81.6 (17.8)	86 (72–94)	0.2613	1	0.193	-1.136	0.00 [-0.81, 4.00]
Affect	0.79	0.74	I would feel … if I received this feedback on my revision.
Positive	0.84	0.79	Q13: Satisfied	75.8 (23.3)	84 (64.5–94)	77.8 (17.7)	83 (66–91)	0.6068	1	0.09	-0.525	1.00 [-6.44, 5.81]
			Q14: Confident	74.9 (19.8)	79 (62–91)	67.8 (21.9)	70 (52–85.5)	0.0654	0.35	0.311	1.843	-2.00 [-12.00, 3.00]
			Q15: Successful	73.2 (19.5)	73 (57.5–90.5)	66.3 (21.3)	69 (51.5–85)	0.0296	0.64	0.365	2.163	-2.00 [-10.81, 0.00]
Negative	0.83	0.81	Q16: Offended	92.4 (7.4)	94 (87.5–100)	88.5 (14.1)	93 (83–99.5)	0.189	1	0.225	1.325	0.00 [-1.81, 0.00]
			Q17: Angry	94.1 (6.2)	96 (89.5–100)	88.2 (16.4)	94 (83.5–100)	0.0077	0.29	0.443	2.623	0.00 [-2.63, 0.00]
			Q18: Frustrated	92.1 (8.0)	94 (88–99.5)	89.1 (11.4)	94 (82–100)	0.154	1	0.243	1.436	0.00 [-2.81, 0.00]
