# Supplementary material for: Evaluation of Few-Shot AI-Generated Feedback on Case Reports in Physical Therapy Education: Mixed Methods Study
Source: JMIR Med Educ. 2025 Dec 30;11:e85614. doi: 10.2196/85614 (PMC12811036; doi:10.2196/85614)
Supplement: Multimedia Appendix 4 [file mededu_v11i1e85614_app4.xlsx]

## Sheet: Multimedia Appendix 4
Multimedica Appendix 4. Detailed data on the direction of changes in FPQ scores for each item.
Feedback type	Direction	Q1	Q2	Q3	Q4	Q5	Q6	Q7	Q8	Q9	Q10	Q11	Q12	Q13	Q14	Q15	Q16	Q17	Q18
Zero-shot feedback	Up	1	1	1	2	1	0	0	3	3	2	3	6	0	0	1	3	2	2
	Unchanged (Δ=0)	29	29	27	29	30	31	28	31	30	32	30	28	29	28	28	30	31	29
	Down	5	5	7	4	4	4	7	1	2	1	2	1	6	7	6	2	2	4
Few-shot feedback	Up	4	7	5	7	4	3	7	7	5	4	6	7	6	5	2	6	5	6
	Unchanged (Δ=0)	30	27	28	27	29	30	27	28	29	30	27	27	29	29	28	29	30	29
	Down	1	1	2	1	2	2	1	0	1	1	2	1	2	1	5	0	0	0
